# Supplementary material for: N6-methyladenosine of Spi2a attenuates inflammation and sepsis-associated myocardial dysfunction in mice
Source: Nat Commun. 2023 Mar 2;14:1185. doi: 10.1038/s41467-023-36865-7 (PMC9979126; doi:10.1038/s41467-023-36865-7)
Supplement: Supplementary file 4 — Source data [file 41467_2023_36865_MOESM4_ESM.xlsx]

## Sheet: figure 1a
protein quantification
BMDM		actin						Spi2A			average	std
PBS	1	215.63						58.45	0.271066	1	0.995587	0.00394116
	2	215.27						57.91	0.269011	0.992418
	3	215.41						58.06	0.269533	0.994342
	4	215.32						59.65	0.27703	1.022
	5	215.45						58.45	0.271293	1.00084
Pam3CSK	1	215.36						147.05	0.68281	2.51898	2.4079	0.192297
	2	215.34						147.03	0.682781	2.51887
	3	215.27						127.55	0.592512	2.18586
	4	215.63						128.65	0.596624	2.20103
	5	215.41						129.63	0.601783	2.22006
LTA	1	215.48						127.18	0.590217	2.17739	2.46292	0.260935
	2	215.49						157.07	0.728897	2.689
	3	215.45						147.31	0.683732	2.52238
	4	215.36						148.65	0.69024	2.54639
	5	215.36						147.23	0.683646	2.52206
Poly(I:C)	1	216.34						88.74	0.410188	1.51324	1.5618	0.0957368
	2	215.27						97.57	0.453245	1.67208
	3	215.78						87.74	0.406618	1.50007
	4	215.66						89.65	0.415701	1.53358
	5	215.44						91.32	0.423877	1.56374
LPS	1	215.98						356.74	1.65173	6.09345	6.22726	0.379697
	2	215.63						346.76	1.60813	5.93259
	3	215.47						388.74	1.80415	6.65575
	4	215.86						386.45	1.79028	6.60459
	5	215.37						387.42	1.79886	6.63623
CpG	1	215.12						128.61	0.597852	2.20556	2.20294	0.00229766
	2	215.79						128.76	0.596691	2.20128
	3	215.47						128.61	0.596881	2.20198
	4	215.96						126.65	0.586451	2.1635
	5	215.34						127.85	0.593712	2.19029
IL-4	1	215.37						68.74	0.319172	1.17747	1.1737	0.16468
	2	215.89						58.94	0.273009	1.00717
	3	215.64						78.12	0.36227	1.33646
	4	215.65						63.56	0.294737	1.08732
	5	215.34						68.59	0.31852	1.17506

## Sheet: figure 1b
	LPS ng/ml 8 hours		gapdh			spi2a			average	std
BMDM	0	1	15.62			27.48	0.00026902	1	0.942113	0.0840374
		2	15.84			27.66	0.000276583	1.02811
		3	15.42			27.48	0.000234195	0.870551
		4	15.64			27.56	0.000258061	0.959264
		5	15.65			27.74	0.000229376	0.852635
	20	1	15.05			25.15	0.000911165	3.38698	3.20445	0.440572
		2	15.24			25.42	0.000862015	3.20428
		3	15.07			25.58	0.000685764	2.54912
		4	15.48			25.65	0.00086801	3.22657
		5	15.46			25.45	0.000983355	3.65533
	50	1	15.96			24.87	0.00207885	7.72749	6.89457	1.02657
		2	15.38			24.55	0.00173602	6.45313
		3	15.19			24.54	0.00153239	5.6962
		4	15.85			24.93	0.00184777	6.86852
		5	15.74			24.65	0.00207885	7.72749
	100	1	15.48			23.51	0.00382586	14.2215	14.1772	0.853049
		2	15.08			23.01	0.00410046	15.2422
		3	15.36			23.46	0.00364466	13.5479
		4	15.63			23.64	0.00387927	14.42
		5	15.25			23.36	0.00361948	13.4543

## Sheet: figure 1d
BMDM
	Ctrl	1	15.24			27.63	0.000186311	1	1.12555	0.0669661
		2	15.48			27.84	0.000190226	1.02101
		3	15.74			27.96	0.000209611	1.12506
		4	15.45			27.4	0.00025275	1.3566
		5	15.64			27.86	0.000209611	1.12506
	IKKβ	1	15.96			24.84	0.00212253	11.3924	12.2207	1.6927
		2	15.84			24.63	0.00225916	12.1257
		3	15.63			24.15	0.00272411	14.6213
		4	15.41			24.15	0.00233883	12.5533
		5	15.64			24.65	0.00193963	10.4107

## Sheet: figure 1f
BMDM
	Ctrl	1	15.63			27.58	0.00025275	1	1.01883	0.149568
		2	15.25			27.18	0.000256278	1.01396
		3	15.48			27.09	0.00031992	1.26576
		4	15.25			27.15	0.000261663	1.03526
		5	15.34			27.65	0.000196934	0.779165
	LPS	1	15.47			23.58	0.00361948	14.3204	14.6404	1.37694
		2	15.98			23.91	0.00410046	16.2234
		3	15.75			23.94	0.00342424	13.5479
		4	15.65			23.64	0.00393342	15.5625
		5	15.35			23.54	0.00342424	13.5479
20 nM	Bay 11-7082	1	15.84			28.24	0.000185024	0.732043	0.736436	0.0662235
		2	15.72			27.91	0.000214015	0.846745
		3	15.49			27.68	0.000214015	0.846745
		4	15.14			27.65	0.000171441	0.678302
		5	15.24			27.98	0.000146177	0.578344
	LPS+Bay	1	15.62			24.68	0.00187356	7.4127	6.56998	1.16787
		2	15.05			24.54	0.00139067	5.50217
		3	15.04			24.06	0.00192624	7.6211
		4	15.2			24.45	0.00164238	6.49802
		5	15.24			24.65	0.00146997	5.81589

## Sheet: figure 1h
	Ctrl	1	15.64			27.41	0.000286337	1	1.07949	0.315732
		2	15.26			27.49	0.000208163	0.726986
		3	15.28			26.61	0.000388446	1.3566
		4	15.26			26.85	0.000324386	1.13288
		5	15.34			26.87	0.000338161	1.18099
	LPS	1	15.49			23.58	0.00367001	12.8171	13.4363	0.974515
		2	15.37			23.26	0.00421574	14.723
		3	15.49			23.44	0.004044	14.1232
		4	15.45			23.65	0.00340059	11.8762
		5	15.65			23.65	0.00390625	13.6422
	LPS+Bay 20nM	1	15.63			24.91	0.00160858	5.61778	6.4994	0.920349
		2	15.24			24.23	0.00196671	6.86852
		3	15.46			24.34	0.00212253	7.4127
		4	15.64			24.51	0.00213729	7.46426
		5	15.24			24.65	0.00146997	5.1337
	LPS+Bay 50nM	1	15.84			24.95	0.00180974	6.32033	6.98465	0.470249
		2	15.37			24.28	0.00207885	7.26015
		3	15.49			24.49	0.00195313	6.82108
		4	15.26			24.19	0.00205023	7.1602
		5	15.64			24.53	0.00210787	7.3615
	LPS+Bay 100nM	1	15.86			24.81	0.002022	7.06162	6.85273	0.146856
		2	15.37			24.29	0.00206449	7.21
		3	15.49			24.47	0.00198039	6.9163
		4	15.26			24.22	0.00200803	7.01285
		5	15.34			24.51	0.00173602	6.06287
	LPS+Bay 500nM	1	15.27			24.37	0.00182233	6.36429	6.5186	0.552612
		2	15.64			24.64	0.00195312	6.82108
		3	15.79			24.66	0.00213729	7.46426
		4	15.25			24.65	0.00148019	5.16941
		5	15.62			24.63	0.00193963	6.77396

## Sheet: figure 1i
RNA decay
BMDM	hours		actin			spi2a
Ctrl	0		15.63			27	0.000377823	1
	2		15.74			27.54	0.000280444	0.742262
	4		15.48			27.55	0.000232578	0.615572
	8		15.75			28.37	0.000158855	0.420448
LPS	0		15.24			27.78	0.000167913	1
	2		15.87			28.49	0.000158855	0.946058
	4		15.05			27.85	0.000140222	0.835088
	8		15.36			28.18	0.000138291	0.823591
Ctrl	0		15.95			27.47	0.000340514	1
	2		15.84			27.82	0.000247549	0.726986
	4		15.94			28.28	0.000192881	0.566442
	8		15.26			27.88	0.000158855	0.466516
LPS	0		15.49			27.87	0.000187607	1
	2		15.39			27.88	0.000173834	0.926588
	4		15.36			27.88	0.000170257	0.907519
	8		15.27			27.89	0.000158855	0.846745
Ctrl	0		15.68			26.51	0.000549345	1
	2		15.52			26.78	0.000407758	0.742262
	4		15.62			27.34	0.000296434	0.539614
	8		15.3			27.29	0.000245839	0.447513
LPS	0		15.62			27.97	0.000191549	1
	2		15.87			28.33	0.000177487	0.926588
	4		15.08			27.66	0.000163321	0.852635
	8		15.49			28.26	0.000143168	0.747425
Ctrl	0		15.65			26.65	0.000488281	1
	2		15.2			26.55	0.000383098	0.784584
	4		15.45			27.54	0.000229376	0.469761
	8		15.26			27.5	0.000206725	0.423373
LPS	0		15.34			26.34	0.000488281	1
	2		15.15			26.29	0.000443125	0.907519
	4		15.36			26.55	0.00042803	0.876606
	8		15.25			26.75	0.000345267	0.707107
Ctrl	0		15.45			26.1	0.000622344	1
	2		15.75			26.84	0.000458751	0.737135
	4		15.48			26.91	0.000362433	0.582367
	8		15.49			27.34	0.000270891	0.435275
LPS	0		15.65			26.54	0.000526967	1
	2		15.34			26.35	0.000484908	0.920188
	4		15.2			26.37	0.000434005	0.823591
	8		15.36			26.68	0.000391147	0.742262

## Sheet: S figure 1a
peritoneal macrophage		actin
PBS	1	205						50.36	0.245659	1	0.999876	0.00314951
	2	205.89						50.41	0.244839	0.996666
	3	205.45						50.62	0.246386	1.00296
	4	205.36						51.23	0.249464	1.01549
	5	205.45						51.42	0.25028	1.01881
Pam3CSK	1	205.48						145.46	0.707903	2.88166	2.67239	0.211017
	2	205.63						135.17	0.657346	2.67585
	3	205.78						124.34	0.604238	2.45966
	4	205.45						134.25	0.653444	2.65997
	5	205.63						124.36	0.604776	2.46185
LTA	1	205.15						150.63	0.734243	2.98888	2.7583	0.200483
	2	205.85						132.75	0.644887	2.62514
	3	205.96						134.63	0.653671	2.66089
	4	205.62						136.52	0.663943	2.70271
	5	205.87						134.65	0.654054	2.66245
Poly(I:C)	1	205.74						70.49	0.342617	1.39469	1.49688	0.0998836
	2	205.37						75.76	0.368895	1.50166
	3	205.49						80.48	0.391649	1.59428
	4	205.15						72.32	0.352523	1.43501
	5	205.65						71.65	0.348407	1.41826
LPS	1	205.14						320.16	1.56069	6.35309	6.25521	0.0967057
	2	205.11						310.37	1.51319	6.15972
	3	205.37						315.46	1.53606	6.25281
	4	205.12						321.23	1.56606	6.37494
	5	205.42						322.14	1.5682	6.38366
CpG	1	205.63						110.18	0.535817	2.18114	2.35305	0.157764
	2	205.38						125.69	0.611988	2.49121
	3	205.94						120.75	0.586336	2.38679
	4	205.24						126.35	0.615621	2.506
	5	205.46						120.56	0.586781	2.3886
IL-4	1	205.28						60.63	0.295353	1.20229	1.13708	0.111905
	2	205.86						60.74	0.295055	1.20108
	3	205.38						50.85	0.24759	1.00786
	4	205.63						62.31	0.30302	1.2335
	5	205.14						58.65	0.285902	1.16382

## Sheet: S figure 1b
Raw264.7		actin						Spi2A			average	std
PBS	1	203						50.36	0.248079	1	0.934851	0.0674488
	2	213						49.63	0.233005	0.939237
	3	225						48.3	0.214667	0.865316
	4	221						50.23	0.227285	0.916181
	5	222						51.23	0.230766	0.930211
Pam3CSK	1	214						146.3	0.683645	2.75576	2.80963	0.0484095
	2	206						144.3	0.700485	2.82364
	3	203						143.5	0.706897	2.84948
	4	204						143.26	0.702255	2.83077
	5	203						141.21	0.695616	2.80401
LTA	1	205						156.3	0.762439	3.07337	2.93526	0.155036
	2	214						157.4	0.735514	2.96484
	3	216						148.3	0.686574	2.76756
	4	216						156.3	0.723611	2.91686
	5	218						152.3	0.698624	2.81614
Poly(I:C)	1	218						75.6	0.346789	1.3979	1.70942	0.572916
	2	217						73.2	0.337327	1.35976
	3	126						74.1	0.588095	2.3706
	4	216						71.2	0.32963	1.32873
	5	214						73.2	0.342056	1.37882
LPS	1	206						342.2	1.66117	6.69612	6.78649	0.356103
	2	205						365.1	1.78098	7.17907
	3	209						336.2	1.60861	6.48428
	4	202						326.5	1.61634	6.51542
	5	200						354.1	1.7705	7.13684
CpG	1	200						100.2	0.501	2.01952	2.0717	0.106099
	2	206						102.3	0.496602	2.00179
	3	208						113.2	0.544231	2.19378
	4	201						103.5	0.514925	2.07565
	5	207						112.4	0.542995	2.1888
IL-4	1	209						61.2	0.292823	1.18036	1.11497	0.133631
	2	202						60.3	0.298515	1.20331
	3	234						55.8	0.238462	0.961233
	4	225						60.3	0.268	1.0803
	5	223						60.4	0.270852	1.0918

## Sheet: s figure 1c
UltraLPS
BMDM		actin						Spi2A
PBS	1	201						58	0.288557	1	0.961926	0.035486
	2	203						56	0.275862	0.956005
	3	205						55	0.268293	0.929773
	4	200						62	0.31	1.07431
	5	208						58	0.278846	0.966346
Pam3CSK	1	203						139	0.684729	2.37294	2.47018	0.095805
	2	220						157	0.713636	2.47312
	3	200						148	0.74	2.56448
	4	202						152	0.752475	2.60772
	5	206						162	0.786408	2.72531
LTA	1	206						135	0.65534	2.27109	2.30949	0.0615799
	2	207						136	0.657005	2.27686
	3	214						147	0.686916	2.38052
	4	210						147	0.7	2.42586
	5	211						143	0.677725	2.34867
Poly(I:C)	1	213						65	0.305164	1.05755	1.12313	0.0588265
	2	212						68	0.320755	1.11158
	3	205						71	0.346341	1.20025
	4	210						62	0.295238	1.02315
	5	213						63	0.295775	1.02501
LPS	1	208						354	1.70192	5.89804	6.04739	0.132235
	2	204						362	1.77451	6.14959
	3	203						357	1.75862	6.09453
	4	205						365	1.78049	6.17031
	5	204						324	1.58824	5.50406
CpG	1	198						102	0.515152	1.78527	1.74917	0.160566
	2	189						103	0.544974	1.88862
	3	196						89	0.454082	1.57363
	4	202						104	0.514851	1.78423
	5	203						106	0.522167	1.80958
IL-4	1	195						61	0.312821	1.08408	1.15349	0.0887454
	2	179						58	0.324022	1.12291
	3	188						68	0.361702	1.25348
	4	198						65	0.328283	1.13767
	5	186						63	0.33871	1.1738
peritoneal macrophage
PBS	1	196						48	0.244898	1	1.03933	0.136298
	2	192						56	0.291667	1.19097
	3	185						42	0.227027	0.927027
	4	185						48	0.259459	1.05946
	5	193						43	0.222798	0.909758
Pam3CSK	1	194						157	0.809278	3.30455	3.31469	0.0194757
	2	183						148	0.808743	3.30237
	3	197						161	0.817259	3.33714
	4	193						154	0.797927	3.2582
	5	195						153	0.784615	3.20385
LTA	1	203						145	0.714286	2.91667	2.87561	0.0377783
	2	204						142	0.696078	2.84232
	3	215						151	0.702326	2.86783
	4	212						140	0.660377	2.69654
	5	213						142	0.666667	2.72222
Poly(I:C)	1	216						62	0.287037	1.17207	1.1865	0.0475394
	2	217						61	0.281106	1.14785
	3	224						68	0.303571	1.23958
	4	220						62	0.281818	1.15076
	5	214						67	0.313084	1.27843
LPS	1	223						347	1.55605	6.35389	6.6144	0.25168
	2	221						359	1.62443	6.63311
	3	215						361	1.67907	6.8562
	4	213						365	1.71362	6.99726
	5	214						345	1.61215	6.58294
CpG	1	229						103	0.449782	1.83661	1.85043	0.0247953
	2	226						104	0.460177	1.87906
	3	218						98	0.449541	1.83563
	4	215						102	0.474419	1.93721
	5	217						103	0.474654	1.93817
IL-4	1	213						63	0.295775	1.20775	1.21709	0.0583775
	2	217						68	0.313364	1.27957
	3	214						61	0.285047	1.16394
	4	212						65	0.306604	1.25197
	5	213						64	0.300469	1.22692
Raw264.7
PBS	1	220						45	0.204545	1	1.0317	0.0665244
	2	213						43	0.201878	0.986959
	3	225						51	0.226667	1.10815
	4	220						41	0.186364	0.911111
	5	221						47	0.21267	1.03972
Pam3CSK	1	227						154	0.678414	3.31669	3.30921	0.0679611
	2	228						151	0.662281	3.23782
	3	229						158	0.689956	3.37312
	4	224						152	0.678571	3.31746
	5	223						153	0.686099	3.35426
LTA	1	210						146	0.695238	3.39894	3.47872	0.101768
	2	200						147	0.735	3.59333
	3	203						143	0.704433	3.4439
	4	205						141	0.687805	3.3626
	5	206						142	0.68932	3.37001
Poly(I:C)	1	205						63	0.307317	1.50244	1.55001	0.0574323
	2	206						68	0.330097	1.61381
	3	204						64	0.313725	1.53377
	4	220						62	0.281818	1.37778
	5	214						61	0.285047	1.39356
LPS	1	207						365	1.76329	8.6205	8.44577	0.216915
	2	205						357	1.74146	8.51382
	3	208						349	1.67788	8.20299
	4	203						365	1.79803	8.79037
	5	204						324	1.58824	7.76471
CpG	1	210						95	0.452381	2.21164	2.29282	0.0947823
	2	206						101	0.490291	2.39698
	3	224						104	0.464286	2.26984
	4	226						104	0.460177	2.24975
	5	221						107	0.484163	2.36702
IL-4	1	221						59	0.266968	1.30518	1.37997	0.0870192
	2	223						62	0.278027	1.35924
	3	222						67	0.301802	1.47548
	4	223						65	0.29148	1.42501
	5	221						62	0.280543	1.37154

## Sheet: s figure 1d
Peritoneal macrophage	0	1	15.32			27.05	0.000294387	1	1.06703	0.166162
		2	15.25			27.06	0.000278507	0.946058
		3	15.64			27.04	0.000370048	1.25701
		4	15.95			27.45	0.000345267	1.17283
		5	15.45			27.24	0.000282395	0.959264
	20	1	15.98			25.96	0.000990195	3.36359	3.20986	0.111345
		2	15.74			25.81	0.000930311	3.16017
		3	15.62			25.61	0.000983355	3.34035
		4	15.24			25.45	0.000844275	2.86791
		5	15.34			25.34	0.000976562	3.31728
	50	1	15			24.27	0.00161976	5.50217	6.18936	0.707202
		2	15.87			24.96	0.00183501	6.23332
		3	15.6			24.54	0.00203607	6.9163
		4	15.64			24.75	0.00180974	6.1475
		5	15.42			24.53	0.00180974	6.1475
	100	1	15.24			23.38	0.003545	12.042	13.6154	1.27447
		2	15.09			23.01	0.00412898	14.0257
		3	15.63			23.51	0.00424506	14.42
		4	15.95			23.95	0.00390625	13.2691
		5	15.65			23.54	0.00421574	14.3204

[truncated: 121 more sheets: s figure 1e, s figure 1f, s figure 1g, s figure 1h, figure 2a, figure 2b, figure 2c, figure 2d, figure 2e, figure 2f, figure 2g, figure 2h, figure 2i, figure 2j, sfigure 2a, sfigure 2b, sfigure 2c, sfigure 2d, sfigure 2e, sfigure 2f …]
